# Supplementary material for: Studies on the Authorship of Albumen Vintage Photographs: A Combined Experimental and Chemometric Approach
Source: Molecules. 2024 May 7;29(10):2170. doi: 10.3390/molecules29102170 (PMC11124433; doi:10.3390/molecules29102170)
Supplement: Supplementary file 1 [file molecules-29-02170-s001.zip]

Archive with 1 entries (1 files):
- molecules-2978023-supplementary.pdf
